# Supplementary material for: Predictors of activities of daily living outcomes after upper limb robot-assisted therapy in subacute stroke patients
Source: PLoS One. 2018 Feb 21;13(2):e0193235. doi: 10.1371/journal.pone.0193235 (PMC5821374; doi:10.1371/journal.pone.0193235)
Supplement: S1 File — Original data. (XLSX) [file pone.0193235.s001.xlsx]

## Sheet: DB_RTW
Variable Name:	StudyId	Age	Gender	Etiology	Les_Side	T1_MAS-S	T1_MAS-E	T1_BI	T1_FMA-UE	T1_MIul	T1_pROM	T1_BBT	T2_BI
Variable Label:	Unique subject ID code	Age	Gender	Etiology	Lesion Side	Modified Ashworth Scale-Shoulder	Modified Ashworth Scale-Elbow	Modified Barthel Index	Fugl-Meyer Assesment Upper Extremity (motor function)	Motricity Index upper lib	passive Range Of Motion	Box and Block Test	Modified Barthel Index
Variable Code:		years	0 - Female 1 - Male	0 - Hemorrhagic 1 - Ischemic	0 - Right 1 - Left	(Time 1) Score: 0 - 4	(Time 1) Score: 0 - 4	(Time 1) Score: 0 - 100	(Time 1) Score: 0 - 66	(Time 1) Score: 0 - 100	(Time 1)	(Time 1) Score: num. of blocks carried from one compartment to the other in one minute	(Time 2) Score: 0 - 100
1	000-5	73	1	1	1	4	3	40	40	70	870	18	89
2	001-R	72	0	1	1	2	1	2	38	62	880	6	100
3	002-D	79	1	1	1	3	3	22	19	30	630	0	23
4	003-J	80	1	1	1	2	2	8	36	77	810	20	100
5	004-S	72	1	1	1	2	1	8	32	29	840	0	74
6	005-K	72	1	1	0	2	2	0	12	1	710	0	64
7	006-G	65	1	1	0	3	3	33	17	1	860	0	91
8	007-Y	75	0	1	0	2	2	2	29	70	760	10	39
9	008-J	75	1	0	1	2	1	36	13	58	720	5	90
10	009-S	67	0	1	1	2	1	19	22	45	720	0	95
11	00A-5	53	0	1	0	3	2	48	13	40	620	5	87
12	00B-6	89	0	1	0	1	0	24	44	70	790	10	100
13	00C-D	20	1	1	0	2	1	39	34	61	720	27	99
14	00D-9	71	1	1	0	2	1	26	34	77	700	20	98
15	00E-C	80	1	1	0	3	2	12	0	1	710	0	61
16	00F-5	75	0	1	0	2	2	2	29	70	760	10	39
17	00G-6	58	1	1	0	1	1	31	38	15	880	0	62
18	00H-Y	35	0	0	1	4	3	35	18	24	705	0	65
19	00I-Z	64	1	1	1	2	1	14	16	30	750	0	65
20	00J-S	66	0	1	1	3	3	48	34	51	840	0	97
21	00K-V	61	0	1	1	1	1	12	25	30	725	0	75
22	00L-R	66	1	1	1	1	2	27	31	51	810	7	92
23	00M-Y	62	1	0	0	3	2	52	35	62	850	0	70
24	00N-Z	73	0	1	0	3	3	25	12	1	740	0	68
25	00P-C	41	1	1	1	1	1	49	44	62	910	0	92
26	00Q-K	75	1	1	0	2	2	16	37	71	860	31	79
27	00R-6	39	1	0	1	1	1	1	30	10	890	0	74
28	00S-N	80	1	1	1	2	2	17	40	65	770	12	84
29	00T-J	70	1	1	0	0	0	14	22	30	910	0	45
30	00U-C	86	1	1	1	2	2	42	35	51	850	11	90
31	00V-K	85	1	0	1	1	1	45	32	65	910	20	90
32	00W-R	79	0	1	0	3	3	24	26	51	760	15	61
33	00X-D	63	1	0	0	2	2	69	38	51	910	0	85
34	00Y-Z	60	0	0	1	1	1	11	46	73	810	11	60
35	00Z-2	40	1	1	0	1	1	43	46	71	875	40	93
36	010-B	69	1	0	1	2	3	14	30	47	820	0	65
37	011-X	48	1	0	0	3	3	16	25	39	810	0	66
38	012-J	67	1	1	0	1	1	43	47	76	910	39	91
39	013-Q	60	1	0	0	1	1	31	43	77	910	14	56
40	014-Y	85	1	0	0	3	3	16	34	70	880	3	32
41	015-R	67	0	1	1	3	2	33	31	60	640	0	74
42	016-M	75	0	1	0	1	2	25	26	61	810	3	68
43	017-4	85	0	1	0	2	1	48	30	61	870	10	89
44	018-Q	49	0	1	1	2	2	71	25	28	865	0	85
45	019-Y	79	1	1	0	0	0	44	43	71	720	10	34
46	01A-B	44	1	1	0	1	1	18	21	0	710	0	16
47	01B-C	82	1	1	1	0	0	18	21	40	670	0	78
48	01C-J	66	0	1	1	2	3	5	8	1	525	0	15
49	01D-F	70	1	1	1	0	0	18	21	51	730	0	61
50	01E-I	70	1	0	0	1	1	16	19	40	635	0	58
51	01F-B	72	1	1	1	1	1	32	36	66	750	18	58
52	01G-C	77	0	1	0	0	1	45	40	58	860	0	56
53	01H-4	71	0	1	1	0	0	18	18	29	780	0	68
54	01I-5	18	0	1	0	1	0	14	15	40	615	0	60
55	01J-Y	75	0	1	1	0	0	22	30	56	780	3	84
56	01K-1	69	0	1	1	0	0	32	28	48	870	0	65
57	01L-X	52	0	1	1	0	1	5	8	10	530	0	10
58	01M-4	49	1	1	0	0	0	43	46	77	835	9	85
59	01N-5	52	0	1	0	1	0	30	32	47	780	0	50
60	01P-I	77	0	1	1	0	1	25	43	50	740	17	82
